# Supplementary material for: Influence of Tooth-Brushing on Early Healing after Access Flap Surgery: A Randomized Controlled Preliminary Study
Source: Materials (Basel). 2021 May 29;14(11):2933. doi: 10.3390/ma14112933 (PMC8198661; doi:10.3390/ma14112933)
Supplement: Supplementary file 1 [file materials-14-02933-s001.zip]

Archive with 1 entries (1 files):
- materials-1214222-supplementary materials-publish.pdf
